# Supplementary material for: Prevalence Estimation of the PALB2 Germline Variant in East Asians and Koreans through Population Database Analysis
Source: Cancers (Basel). 2024 Sep 28;16(19):3318. doi: 10.3390/cancers16193318 (PMC11476084; doi:10.3390/cancers16193318)
Supplement: Supplementary file 1 [file cancers-16-03318-s001.zip]

Archive with 1 entries (1 files):
- cancers-3195289-supplementary.pdf
